# Supplementary material for: Pollen record of climate change during the last deglaciation from the eastern Tibetan Plateau
Source: PLoS One. 2020 May 6;15(5):e0232803. doi: 10.1371/journal.pone.0232803 (PMC7202599; doi:10.1371/journal.pone.0232803)
Supplement: S1 Data — (XLSX) [file pone.0232803.s003.xlsx]

## Sheet: original data
Depth	Sample number	pinus	(%)	Picea	(%)	Abies	(%)	Tusga	(%)	Larix	(%)	Cupressaceae	(%)	Castanea	(%)	Quercus	(%)	Betula	(%)	Ulmus	(%)	Carpinus	(%)	Castanopsis	(%)	Alnus	(%)	Carya	(%)	Araliaceae	(%)	Liquidambar	(%)	Pterocarya	(%)	Juglans	(%)	Tilia	(%)	Corylus	(%)	Salicaceae	(%)	Apiaceae	(%)	Thalictrum	(%)	Poaceae	(%)
5	xm110	39	18.0556	0	0	3	1.38889	1	0.462963	0	0	0	0	25	11.5741	21	9.72222	11	5.09259	4	1.85185	0	0	0	0	0	0	0	0	0	0	0	0	2	0.925926	1	0.462963	0	0	7	3.24074	0	0	1	0.462963	3	1.38889	4	1.85185
25	xm108	13	7.06522	7	3.80435	5	2.71739	0	0	0	0	0	0	19	10.3261	16	8.69565	5	2.71739	3	1.63043	0	0	2	1.08696	0	0	1	0.543478	0	0	0	0	0	0	0	0	0	0	3	1.63043	0	0	20	10.8696	0	0	6	3.26087
45	xm105	13	6.73575	5	2.59067	3	1.5544	0	0	0	0	0	0	16	8.29016	20	10.3627	7	3.62694	5	2.59067	0	0	0	0	0	0	0	0	0	0	2	1.03627	0	0	0	0	2	1.03627	4	2.07254	0	0	14	7.25389	3	1.5544	4	2.07254
65	xm103	10	7.14286	2	1.42857	0	0	0	0	0	0	0	0	13	9.28571	14	10	3	2.14286	3	2.14286	0	0	0	0	0	0	3	2.14286	0	0	1	0.714286	0	0	0	0	0	0	2	1.42857	0	0	24	17.1429	3	2.14286	3	2.14286
85	xm101	11	5.5	3	1.5	3	1.5	0	0	0	0	0	0	16	8	22	11	8	4	7	3.5	0	0	0	0	0	0	0	0	0	0	4	2	0	0	0	0	0	0	5	2.5	0	0	21	10.5	1	0.5	2	1
105	xm99	26	13.198	0	0	0	0	0	0	0	0	0	0	28	14.2132	27	13.7056	4	2.03046	3	1.52284	0	0	0	0	2	1.01523	0	0	0	0	0	0	0	0	0	0	2	1.01523	3	1.52284	0	0	18	9.13706	0	0	4	2.03046
125	xm97	13	6.56566	0	0	0	0	0	0	0	0	0	0	26	13.1313	32	16.1616	14	7.07071	5	2.52525	0	0	0	0	0	0	0	0	0	0	3	1.51515	0	0	0	0	1	0.505051	8	4.0404	0	0	18	9.09091	0	0	6	3.0303
145	xm95	12	5.71429	1	0.47619	1	0.47619	0	0	0	0	0	0	18	8.57143	18	8.57143	5	2.38095	6	2.85714	0	0	0	0	0	0	0	0	0	0	2	0.952381	0	0	1	0.47619	0	0	2	0.952381	0	0	21	10	2	0.952381	3	1.42857
165	xm93	8	4.06091	2	1.01523	0	0	0	0	0	0	0	0	23	11.6751	22	11.1675	18	9.13706	3	1.52284	0	0	0	0	0	0	0	0	0	0	0	0	0	0	0	0	1	0.507614	7	3.5533	0	0	14	7.1066	3	1.52284	0	0
185	xm91	14	7.1066	3	1.52284	0	0	0	0	0	0	0	0	19	9.64467	22	11.1675	11	5.58376	4	2.03046	0	0	0	0	0	0	0	0	0	0	0	0	0	0	0	0	0	0	2	1.01523	0	0	20	10.1523	0	0	1	0.507614
225	xm87	17	9.09091	0	0	1	0.534759	3	1.60428	0	0	0	0	14	7.48663	23	12.2995	5	2.6738	3	1.60428	0	0	0	0	0	0	0	0	0	0	0	0	0	0	0	0	0	0	2	1.06952	0	0	31	16.5775	0	0	1	0.534759
245	xm85	19	9.89583	1	0.520833	2	1.04167	1	0.520833	0	0	0	0	10	5.20833	15	7.8125	4	2.08333	3	1.5625	0	0	0	0	0	0	0	0	0	0	1	0.520833	0	0	0	0	1	0.520833	4	2.08333	0	0	27	14.0625	4	2.08333	6	3.125
265	xm81	12	5.6338	1	0.469484	1	0.469484	0	0	0	0	0	0	15	7.04225	21	9.85915	11	5.16432	2	0.938967	0	0	0	0	0	0	0	0	0	0	0	0	0	0	0	0	0	0	4	1.87793	0	0	22	10.3286	1	0.469484	2	0.938967
285	xm83	14	7.25389	1	0.518135	0	0	0	0	0	0	0	0	14	7.25389	29	15.0259	10	5.18135	3	1.5544	0	0	0	0	0	0	0	0	0	0	0	0	0	0	0	0	1	0.518135	3	1.5544	0	0	19	9.84456	1	0.518135	3	1.5544
305	xm79	16	8.33333	0	0	0	0	0	0	0	0	0	0	19	9.89583	23	11.9792	9	4.6875	0	0	0	0	0	0	0	0	0	0	0	0	1	0.520833	0	0	0	0	0	0	0	0	1	0.520833	24	12.5	1	0.520833	1	0.520833
325	xm77	15	7.46269	0	0	1	0.497512	0	0	0	0	0	0	19	9.45274	28	13.9303	9	4.47761	8	3.9801	0	0	0	0	0	0	0	0	0	0	0	0	0	0	0	0	0	0	3	1.49254	0	0	29	14.4279	1	0.497512	2	0.995025
345	xm75	25	13.0208	0	0	0	0	1	0.520833	0	0	0	0	15	7.8125	14	7.29167	13	6.77083	3	1.5625	0	0	0	0	0	0	0	0	0	0	0	0	0	0	1	0.520833	0	0	3	1.5625	0	0	18	9.375	0	0	0	0
365	xm73	24	12.0603	0	0	0	0	1	0.502513	0	0	0	0	16	8.0402	19	9.54774	7	3.51759	2	1.00503	0	0	0	0	0	0	0	0	0	0	2	1.00503	0	0	1	0.502513	0	0	2	1.00503	0	0	21	10.5528	1	0.502513	2	1.00503
385	xm71	15	7.8125	0	0	0	0	0	0	0	0	0	0	19	9.89583	29	15.1042	7	3.64583	3	1.5625	0	0	0	0	0	0	0	0	0	0	0	0	0	0	0	0	1	0.520833	3	1.5625	0	0	15	7.8125	0	0	1	0.520833
405	xm69	10	5.10204	0	0	0	0	0	0	0	0	0	0	21	10.7143	20	10.2041	12	6.12245	5	2.55102	0	0	0	0	0	0	0	0	0	0	0	0	2	1.02041	0	0	2	1.02041	3	1.53061	0	0	13	6.63265	0	0	6	3.06122
425	xm67	9	4.36893	3	1.45631	0	0	1	0.485437	0	0	0	0	18	8.73786	31	15.0485	8	3.8835	2	0.970874	0	0	4	1.94175	0	0	0	0	0	0	2	0.970874	0	0	1	0.485437	0	0	3	1.45631	0	0	18	8.73786	1	0.485437	5	2.42718
445	xm65	12	5.97015	3	1.49254	0	0	0	0	0	0	0	0	17	8.45771	25	12.4378	10	4.97512	3	1.49254	0	0	3	1.49254	0	0	0	0	0	0	1	0.497512	0	0	0	0	0	0	3	1.49254	0	0	20	9.95025	1	0.497512	3	1.49254
465	xm63	10	5.12821	2	1.02564	2	1.02564	0	0	0	0	0	0	10	5.12821	16	8.20513	12	6.15385	3	1.53846	0	0	0	0	1	0.512821	0	0	0	0	0	0	0	0	1	0.512821	0	0	4	2.05128	0	0	27	13.8462	0	0	1	0.512821
485	xm61	5	2.6178	1	0.52356	0	0	0	0	0	0	0	0	20	10.4712	20	10.4712	10	5.2356	3	1.57068	0	0	3	1.57068	3	1.57068	0	0	0	0	1	0.52356	0	0	0	0	0	0	2	1.04712	0	0	30	15.7068	0	0	3	1.57068
505	xm59	5	2.45098	8	3.92157	4	1.96078	1	0.490196	2	0.980392	0	0	21	10.2941	8	3.92157	10	4.90196	3	1.47059	0	0	4	1.96078	0	0	0	0	0	0	0	0	0	0	2	0.980392	0	0	2	0.980392	0	0	27	13.2353	0	0	2	0.980392
525	xm57	13	6.19048	6	2.85714	0	0	0	0	3	1.42857	0	0	11	5.2381	28	13.3333	13	6.19048	3	1.42857	0	0	0	0	0	0	0	0	0	0	1	0.47619	1	0.47619	2	0.952381	1	0.47619	4	1.90476	0	0	24	11.4286	1	0.47619	4	1.90476
565	xm53	7	3.07018	4	1.75439	0	0	1	0.438596	0	0	0	0	22	9.64912	21	9.21053	12	5.26316	8	3.50877	0	0	0	0	1	0.438596	0	0	0	0	1	0.438596	0	0	5	2.19298	1	0.438596	5	2.19298	0	0	19	8.33333	1	0.438596	8	3.50877
585	xm51	6	2.65487	3	1.32743	2	0.884956	0	0	0	0	0	0	16	7.07965	23	10.177	6	2.65487	7	3.09735	0	0	0	0	0	0	0	0	0	0	0	0	0	0	0	0	0	0	2	0.884956	0	0	25	11.0619	1	0.442478	7	3.09735
605	xm49	13	5.46218	3	1.2605	0	0	0	0	0	0	0	0	24	10.084	9	3.78151	6	2.52101	1	0.420168	0	0	0	0	2	0.840336	0	0	0	0	4	1.68067	0	0	8	3.36134	0	0	4	1.68067	0	0	21	8.82353	3	1.2605	13	5.46218
625	xm47	8	4.16667	6	3.125	0	0	1	0.520833	0	0	0	0	15	7.8125	19	9.89583	12	6.25	0	0	0	0	3	1.5625	2	1.04167	0	0	0	0	2	1.04167	0	0	2	1.04167	0	0	4	2.08333	0	0	25	13.0208	0	0	6	3.125
645	xm45	3	1.5544	5	2.59067	1	0.518135	1	0.518135	0	0	0	0	22	11.399	14	7.25389	8	4.14508	3	1.5544	0	0	0	0	3	1.5544	0	0	0	0	2	1.03627	3	1.5544	0	0	0	0	3	1.5544	0	0	22	11.399	2	1.03627	13	6.73575
665	xm43	15	7.57576	0	0	3	1.51515	0	0	0	0	0	0	25	12.6263	12	6.06061	9	4.54545	0	0	0	0	0	0	0	0	0	0	0	0	3	1.51515	2	1.0101	1	0.505051	0	0	1	0.505051	0	0	20	10.101	0	0	4	2.0202
685	xm41	10	4.62963	1	0.462963	2	0.925926	0	0	0	0	0	0	21	9.72222	22	10.1852	10	4.62963	0	0	0	0	1	0.462963	0	0	0	0	0	0	1	0.462963	2	0.925926	1	0.462963	0	0	3	1.38889	0	0	28	12.963	2	0.925926	10	4.62963
705	xm39	13	6.01852	0	0	0	0	2	0.925926	0	0	0	0	20	9.25926	16	7.40741	14	6.48148	2	0.925926	0	0	3	1.38889	3	1.38889	0	0	0	0	0	0	0	0	0	0	1	0.462963	0	0	0	0	21	9.72222	1	0.462963	9	4.16667
725	xm37	11	5.2381	2	0.952381	3	1.42857	1	0.47619	1	0.47619	0	0	16	7.61905	21	10	9	4.28571	0	0	0	0	2	0.952381	1	0.47619	0	0	0	0	0	0	0	0	4	1.90476	0	0	2	0.952381	0	0	32	15.2381	0	0	0	0
745	xm35	14	6.51163	4	1.86047	2	0.930233	2	0.930233	0	0	0	0	13	6.04651	20	9.30233	11	5.11628	2	0.930233	0	0	0	0	1	0.465116	0	0	0	0	2	0.930233	0	0	1	0.465116	0	0	2	0.930233	0	0	28	13.0233	3	1.39535	3	1.39535
765	xm33	5	2.74725	2	1.0989	0	0	1	0.549451	0	0	0	0	22	12.0879	20	10.989	5	2.74725	1	0.549451	0	0	2	1.0989	1	0.549451	0	0	0	0	0	0	0	0	2	1.0989	0	0	6	3.2967	0	0	22	12.0879	0	0	5	2.74725
785	xm31	6	2.85714	6	2.85714	5	2.38095	1	0.47619	1	0.47619	0	0	20	9.52381	24	11.4286	8	3.80952	9	4.28571	0	0	0	0	0	0	0	0	0	0	1	0.47619	0	0	0	0	0	0	9	4.28571	0	0	18	8.57143	4	1.90476	6	2.85714
805	xm29	15	7.69231	4	2.05128	0	0	0	0	1	0.512821	0	0	12	6.15385	20	10.2564	7	3.58974	0	0	0	0	0	0	2	1.02564	0	0	0	0	0	0	0	0	4	2.05128	2	1.02564	2	1.02564	0	0	14	7.17949	3	1.53846	3	1.53846
825	xm27	2	1.06952	3	1.60428	0	0	1	0.534759	0	0	0	0	16	8.55615	20	10.6952	5	2.6738	2	1.06952	0	0	0	0	2	1.06952	0	0	0	0	0	0	0	0	1	0.534759	2	1.06952	3	1.60428	0	0	30	16.0428	2	1.06952	1	0.534759
845	xm25	11	5.39216	1	0.490196	2	0.980392	1	0.490196	0	0	0	0	21	10.2941	12	5.88235	7	3.43137	0	0	0	0	2	0.980392	0	0	0	0	0	0	0	0	0	0	0	0	1	0.490196	8	3.92157	0	0	27	13.2353	0	0	4	1.96078
865	xm23	3	1.30435	10	4.34783	0	0	5	2.17391	0	0	0	0	17	7.3913	29	12.6087	7	3.04348	3	1.30435	2	0.869565	3	1.30435	1	0.434783	0	0	0	0	0	0	0	0	2	0.869565	1	0.434783	7	3.04348	0	0	22	9.56522	3	1.30435	5	2.17391
885	xm21	7	3.44828	2	0.985222	0	0	0	0	0	0	0	0	23	11.33	22	10.8374	6	2.95567	0	0	0	0	0	0	1	0.492611	0	0	0	0	3	1.47783	0	0	1	0.492611	0	0	6	2.95567	0	0	42	20.6897	0	0	0	0
905	xm19	8	4.0201	3	1.50754	1	0.502513	0	0	2	1.00503	3	1.50754	9	4.52261	28	14.0704	10	5.02513	1	0.502513	0	0	1	0.502513	0	0	0	0	0	0	1	0.502513	0	0	0	0	0	0	4	2.01005	0	0	22	11.0553	3	1.50754	4	2.01005
925	xm17	4	2.05128	4	2.05128	0	0	0	0	0	0	0	0	18	9.23077	25	12.8205	5	2.5641	2	1.02564	1	0.512821	0	0	2	1.02564	0	0	0	0	0	0	1	0.512821	0	0	0	0	8	4.10256	0	0	20	10.2564	0	0	2	1.02564
945	xm15	5	2.48756	2	0.995025	1	0.497512	0	0	0	0	0	0	22	10.9453	29	14.4279	5	2.48756	2	0.995025	0	0	0	0	1	0.497512	0	0	0	0	1	0.497512	0	0	0	0	0	0	9	4.47761	0	0	17	8.45771	0	0	3	1.49254
965	xm13	5	2.35849	2	0.943396	0	0	0	0	0	0	0	0	28	13.2075	27	12.7358	4	1.88679	2	0.943396	0	0	0	0	5	2.35849	1	0.471698	1	0.471698	2	0.943396	0	0	0	0	0	0	14	6.60377	0	0	15	7.07547	0	0	2	0.943396
985	xm11	5	2	13	5.2	4	1.6	1	0.4	9	3.6	0	0	29	11.6	33	13.2	16	6.4	4	1.6	0	0	1	0.4	0	0	0	0	0	0	0	0	0	0	0	0	0	0	6	2.4	0	0	18	7.2	0	0	2	0.8
1005	xm9	5	1.96078	5	1.96078	0	0	0	0	0	0	0	0	40	15.6863	23	9.01961	11	4.31373	0	0	0	0	3	1.17647	2	0.784314	0	0	0	0	0	0	0	0	0	0	0	0	5	1.96078	1	0.392157	50	19.6078	0	0	3	1.17647
1025	xm7	9	3.6	8	3.2	0	0	0	0	0	0	0	0	45	18	15	6	9	3.6	1	0.4	3	1.2	3	1.2	0	0	0	0	0	0	0	0	0	0	0	0	0	0	8	3.2	0	0	44	17.6	0	0	0	0
1045	xm5	16	7.30594	0	0	0	0	2	0.913242	2	0.913242	0	0	28	12.7854	9	4.10959	16	7.30594	1	0.456621	2	0.913242	0	0	0	0	0	0	0	0	0	0	0	0	0	0	0	0	4	1.82648	0	0	30	13.6986	0	0	0	0
1075	xm3	4	2.96296	2	1.48148	1	0.740741	0	0	1	0.740741	5	3.7037	18	13.3333	8	5.92593	2	1.48148	0	0	0	0	0	0	0	0	0	0	0	0	0	0	0	0	0	0	0	0	4	2.96296	0	0	22	16.2963	0	0	0	0
1095	xm1	23	12.5683	0	0	0	0	2	1.0929	0	0	0	0	21	11.4754	11	6.01093	9	4.91803	0	0	0	0	0	0	0	0	0	0	0	0	0	0	0	0	0	0	0	0	6	3.27869	0	0	28	15.3005	4	2.18579	5	2.73224
[truncated: 82 more columns]

## Sheet: data for plot
code	Age(ka)	Sum	Shrub and herb(%)	Broad-leaves(%)	Conifer(%)	Fern and algae(%)	hydrophilous herbs (%)	pinus	Picea+Abies	Quercus	Castanea	Betula	Ulmus	Corylus	Artemisia	Apiaceae	Compositae	Cyperaceae	Ranunculaceae	Ephedra	Chenopodiaceae	Poaceae	Caprifoliaceae	Caryophyllaceae	Polygonum	Myriophyllum	Typha	Pediastrum	Monolete
xm110	10.6894	216	49.537	29.6296	19.9074	6.49351	8.7963	18.0556	1.38889	9.72222	11.5741	5.09259	1.85185	3.24074	12.037	0.462963	7.87037	5.55556	2.77778	0.462963	3.7037	1.85185	0.925926	0.925926	0	0.925926	0.462963	1.2987	2.5974
xm108	10.808	184	61.413	25	13.587	11.9617	12.5	7.06522	6.52174	8.69565	10.3261	2.71739	1.63043	1.63043	20.1087	10.8696	2.71739	5.97826	2.17391	1.63043	4.8913	3.26087	1.63043	0	0.543478	2.17391	0.543478	8.61244	1.43541
xm105	10.9267	193	62.1762	26.943	10.8808	9.81308	9.32642	6.73575	4.14508	10.3627	8.29016	3.62694	2.59067	2.07254	18.6528	7.25389	6.73575	3.10881	6.21762	0	2.59067	2.07254	1.5544	1.03627	0	2.59067	1.5544	5.14019	2.80374
xm103	11.0454	140	65	26.4286	8.57143	18.1287	12.1429	7.14286	1.42857	10	9.28571	2.14286	2.14286	1.42857	16.4286	17.1429	2.14286	2.85714	0	1.42857	2.85714	2.14286	1.42857	3.57143	1.42857	5	0.714286	8.18713	2.92398
xm101	11.164	200	63	28.5	8.5	6.97674	18	5.5	3	11	8	4	3.5	2.5	13.5	10.5	4.5	11	0	1.5	2	1	2.5	1.5	0	4	2	4.18605	1.39535
xm99	11.2827	197	53.2995	33.5025	13.198	8.7963	8.62944	13.198	0	13.7056	14.2132	2.03046	1.52284	1.52284	19.797	9.13706	5.58376	4.06091	0	1.01523	2.03046	2.03046	1.52284	1.01523	0	1.01523	1.52284	5.09259	2.31481
xm97	11.4014	198	52.5253	40.9091	6.56566	11.6071	13.6364	6.56566	0	16.1616	13.1313	7.07071	2.52525	4.0404	14.1414	9.09091	5.05051	7.57576	2.0202	1.0101	1.0101	3.0303	0	1.0101	0	2.0202	1.0101	4.91071	2.67857
xm95	11.52	210	68.5714	23.8095	6.66667	9.48276	11.9048	5.71429	0.952381	8.57143	8.57143	2.38095	2.85714	0.952381	21.4286	10	10	7.14286	2.38095	3.80952	1.90476	1.42857	3.33333	0.952381	0	1.42857	1.90476	4.31034	2.15517
xm93	11.6387	197	60.9137	34.0102	5.07614	11.6592	5.58376	4.06091	1.01523	11.1675	11.6751	9.13706	1.52284	3.5533	18.7817	7.1066	12.6904	1.52284	0	0.507614	0.507614	0	4.06091	0.507614	0	3.5533	0.507614	4.4843	4.93274
xm91	11.7573	197	62.4365	28.4264	8.62944	11.6592	8.62944	7.1066	1.52284	11.1675	9.64467	5.58376	2.03046	1.01523	23.8579	10.1523	6.59898	4.06091	0.507614	2.03046	3.04569	0.507614	3.04569	0	0	3.5533	0.507614	2.69058	4.03587
xm87	11.9947	187	63.6364	24.0642	11.2299	12.2066	6.95187	9.09091	0.534759	12.2995	7.48663	2.6738	1.60428	1.06952	18.1818	16.5775	6.95187	3.74332	2.13904	0.534759	2.13904	0.534759	3.20856	1.60428	0	2.6738	0	8.4507	0.938967
xm85	12.1133	192	69.2708	17.7083	11.9792	13.5135	9.89583	9.89583	1.5625	7.8125	5.20833	2.08333	1.5625	2.08333	19.2708	14.0625	11.4583	4.16667	3.125	0	2.60417	3.125	0	2.08333	0	2.08333	0.520833	8.10811	3.15315
xm81	12.232	213	69.0141	23.0047	6.57277	6.57895	7.51174	5.6338	0.938967	9.85915	7.04225	5.16432	0.938967	1.87793	18.7793	10.3286	21.5962	3.75587	1.40845	1.40845	3.75587	0.938967	0	0.938967	0	1.40845	1.40845	4.82456	1.75439
xm83	12.3507	193	62.6943	29.5337	7.77202	11.0599	7.25389	7.25389	0.518135	15.0259	7.25389	5.18135	1.5544	1.5544	20.2073	9.84456	14.5078	4.14508	1.5544	1.03627	1.03627	1.5544	0	1.5544	0	0.518135	1.03627	5.06912	1.84332
xm79	12.4693	192	64.5833	27.0833	8.33333	8.57143	7.80171	8.33333	0	11.9792	9.89583	4.6875	0	0	23.4375	12.5	7.29167	0	3.125	2.08333	3.125	0.520833	0	1.5625	2.07254	2.08333	3.125	2.85714	2.38095
xm77	12.588	201	60.199	31.8408	7.9602	9.45946	10.9686	7.46269	0.497512	13.9303	9.45274	4.47761	3.9801	1.49254	14.9254	14.4279	3.9801	3.9801	2.48756	2.48756	1.49254	0.995025	0	2.48756	0.520833	2.98507	2.48756	4.5045	2.25225
xm75	12.7067	192	62.5	23.9583	13.5417	14.2857	15.625	13.0208	0	7.29167	7.8125	6.77083	1.5625	1.5625	16.6667	9.375	8.33333	11.9792	5.20833	0.520833	1.5625	0	0	0	0	3.125	0.520833	6.69643	4.46429
xm73	12.8253	199	63.8191	23.6181	12.5628	8.7156	12.5628	12.0603	0	9.54774	8.0402	3.51759	1.00503	1.00503	19.0955	10.5528	12.5628	3.51759	1.50754	1.50754	1.00503	1.00503	0	0.502513	0	6.03015	2.01005	3.66972	0.917431
xm71	12.944	192	60.9375	30.7292	7.8125	11.5207	8.85417	7.8125	0	15.1042	9.89583	3.64583	1.5625	1.5625	20.8333	7.8125	6.77083	5.20833	4.16667	1.5625	3.125	0.520833	0	1.04167	0	2.08333	1.04167	5.52995	2.30415
xm69	13.0627	196	63.2653	31.6327	5.10204	6.2201	15.3061	5.10204	0	10.2041	10.7143	6.12245	2.55102	1.53061	20.4082	6.63265	4.08163	6.12245	3.57143	0.510204	6.12245	3.06122	0	0	0	4.59184	1.53061	3.34928	1.91388
xm67	13.1813	206	61.6505	32.0388	6.31068	8.44444	14.6374	4.36893	1.45631	15.0485	8.73786	3.8835	0.970874	1.45631	20.8738	8.73786	4.36893	5.82524	4.36893	0.970874	1.45631	2.42718	0	1.94175	1.53061	3.8835	0.970874	4.88889	1.77778
xm65	13.3	201	63.1841	29.3532	7.46269	12.2271	16.9033	5.97015	1.49254	12.4378	8.45771	4.97512	1.49254	1.49254	17.4129	9.95025	4.97512	10.4478	2.48756	4.47761	2.48756	1.49254	0	1.49254	0.485437	2.98507	1.49254	3.49345	5.67686
xm63	13.4187	195	69.7436	22.0513	7.17949	12.1622	14.8565	5.12821	2.05128	8.20513	5.12821	6.15385	1.53846	2.05128	21.5385	13.8462	5.64103	10.2564	2.5641	1.02564	4.10256	0.512821	0	0.512821	0.497512	1.53846	2.05128	3.6036	4.5045
xm61	13.5373	191	64.9215	31.4136	3.14136	12.7854	13.0675	2.6178	0.52356	10.4712	10.4712	5.2356	1.57068	1.04712	18.3246	15.7068	2.6178	6.80628	6.80628	0.52356	2.6178	1.57068	0	1.57068	1.02564	1.57068	2.09424	5.47945	3.19635
xm59	13.656	204	66.6667	23.5294	9.80392	5.11628	10.8177	2.45098	5.88235	3.92157	10.2941	4.90196	1.47059	0.980392	18.1373	13.2353	4.90196	3.92157	5.88235	2.45098	1.96078	0.980392	0	1.47059	0.52356	3.92157	1.47059	3.25581	0.465116
xm57	13.7747	210	59.0476	28.5714	10.4762	7.89474	14.8039	6.19048	2.85714	13.3333	5.2381	6.19048	1.42857	1.90476	22.381	11.4286	2.85714	7.14286	2.38095	0	0.952381	1.90476	0	0.47619	1.47059	2.38095	1.90476	4.38596	1.31579
xm53	14.012	228	62.2807	31.1404	5.26316	8.8	16.2281	3.07018	1.75439	9.21053	9.64912	5.26316	3.50877	2.19298	17.5439	8.33333	4.82456	7.45614	2.19298	2.19298	2.19298	3.50877	0	2.19298	0	1.31579	3.94737	3.2	3.6
xm51	14.1307	226	72.1239	23.0088	4.86726	13.41	17.6952	2.65487	2.21239	10.177	7.07965	2.65487	3.09735	0.884956	17.2566	11.0619	6.63717	9.73451	9.73451	1.76991	3.09735	3.09735	0.442478	0	0.438596	2.21239	2.21239	4.5977	7.66284
xm49	14.2333	238	69.3277	22.6891	6.72269	9.84848	21.4955	5.46218	1.2605	3.78151	10.084	2.52101	0.420168	1.68067	13.0252	8.82353	4.62185	12.605	5.46218	2.10084	1.2605	5.46218	0	0.840336	1.32743	0.840336	1.2605	6.43939	2.27273
xm47	14.32	192	63.5417	28.6458	7.8125	10.6977	13.0208	4.16667	3.125	9.89583	7.8125	6.25	0	2.08333	18.2292	13.0208	2.60417	7.29167	4.6875	2.08333	0	3.125	0	1.5625	0	2.60417	0	5.5814	2.32558
xm45	14.4067	193	66.3212	28.4974	5.18135	17.8723	22.806	1.5544	3.10881	7.25389	11.399	4.14508	1.5544	1.5544	15.0259	11.399	2.59067	6.73575	5.69948	2.59067	2.59067	6.73575	0	0	1.5625	2.07254	5.69948	9.3617	7.23404
xm43	14.4933	198	64.1414	26.2626	9.09091	13.913	12.6524	7.57576	1.51515	6.06061	12.6263	4.54545	0	0.505051	23.2323	10.101	4.0404	6.56566	3.53535	2.0202	2.52525	2.0202	0	0	1.03627	2.52525	0.505051	5.21739	6.08696
xm41	14.58	216	66.6667	26.8519	6.01852	12.9032	19.1919	4.62963	1.38889	10.1852	9.72222	4.62963	0	1.38889	20.8333	12.963	3.24074	9.25926	2.77778	0.925926	4.62963	4.62963	0	0.925926	2.52525	1.38889	1.38889	3.62903	6.04839
xm39	15.0277	216	64.8148	27.3148	6.94444	14.6245	19.9074	6.01852	0	7.40741	9.25926	6.48148	0.925926	0	20.3704	9.72222	2.77778	10.1852	2.77778	2.31481	1.38889	4.16667	0	0	0	3.7037	1.85185	5.5336	4.74308
xm37	15.2631	210	65.7143	25.2381	8.57143	12.5	12.8307	5.2381	2.38095	10	7.61905	4.28571	0	0.952381	16.6667	15.2381	4.28571	7.61905	4.28571	0.952381	4.28571	0	0	0	0.925926	1.42857	2.85714	4.58333	5.83333
xm35	15.4985	215	66.5116	23.2558	10.2326	10.0418	13.5105	6.51163	2.7907	9.30233	6.04651	5.11628	0.930233	0.930233	15.3488	13.0233	3.72093	7.44186	5.5814	4.65116	2.7907	1.39535	0	0.930233	0.952381	3.25581	0.465116	1.67364	5.02092
xm33	15.7338	182	65.9341	29.1209	4.3956	14.554	11.4541	2.74725	1.0989	10.989	12.0879	2.74725	0.549451	3.2967	15.9341	12.0879	5.49451	3.2967	5.49451	1.64835	3.2967	2.74725	0	0	0.465116	2.74725	2.1978	7.04225	4.69484
xm31	15.9692	210	59.5238	29.5238	9.04762	13.5802	16.2637	2.85714	5.2381	11.4286	9.52381	3.80952	4.28571	4.28571	12.8571	8.57143	2.38095	9.52381	4.7619	1.90476	2.38095	2.85714	0	0	0.549451	1.90476	1.42857	7.81893	3.29218
xm29	16.2046	195	64.6154	24.1026	10.2564	11.7647	16.2271	7.69231	2.05128	10.2564	6.15385	3.58974	0	1.02564	15.8974	7.17949	6.66667	9.74359	4.61538	4.10256	3.07692	1.53846	0	0.512821	2.38095	1.02564	1.53846	6.33484	3.16742
xm27	16.44	187	71.123	25.6684	3.20856	14.2202	16.9807	1.06952	1.60428	10.6952	8.55615	2.6738	1.06952	1.60428	11.7647	16.0428	8.02139	10.1604	6.41711	3.20856	1.60428	0.534759	0	0	3.07692	2.6738	0.534759	6.88073	4.58716
xm25	16.4933	204	70.098	21.0784	7.35294	13.5593	22.5045	5.39216	1.47059	5.88235	10.2941	3.43137	0	3.92157	12.7451	13.2353	2.45098	10.2941	9.31373	1.96078	3.43137	1.96078	0	1.47059	5.34759	2.94118	1.96078	7.20339	5.9322
xm23	16.5467	230	63.913	28.2609	7.82609	12.5475	12.2293	1.30435	4.34783	12.6087	7.3913	3.04348	1.30435	3.04348	10.4348	9.56522	5.65217	8.26087	10.8696	3.04348	3.04348	2.17391	0	0	0.490196	0.434783	0.869565	6.46388	2.6616
xm21	16.6	203	67.9803	27.5862	4.4335	9.77778	11.7648	3.44828	0.985222	10.8374	11.33	2.95567	0	2.95567	8.867	20.6897	3.44828	8.867	8.37438	4.4335	4.4335	0	0	1.47783	0.434783	2.46305	0	0.888889	6.66667
xm19	16.8	199	66.3317	25.1256	8.54271	13.4783	8.0303	4.0201	2.01005	14.0704	4.52261	5.02513	0.502513	2.01005	14.0704	11.0553	9.54774	3.01508	13.0653	1.50754	2.51256	2.01005	0	1.00503	0.492611	2.51256	0	6.08696	3.04348
xm17	17	195	68.2051	27.6923	4.10256	10.5505	10.2564	2.05128	2.05128	12.8205	9.23077	2.5641	1.02564	4.10256	7.69231	10.2564	7.69231	6.15385	12.3077	4.61538	1.02564	1.02564	0	0	0	3.07692	0	8.25688	0.458716
xm15	17.2	201	64.6766	29.8507	3.9801	10.2679	13.4941	2.48756	1.49254	14.4279	10.9453	2.48756	0.995025	4.47761	10.9453	8.45771	8.45771	6.46766	6.96517	5.97015	4.97512	1.49254	0	0	2.05128	3.48259	0	3.125	4.01786
xm13	17.4	212	61.7925	33.0189	3.30189	11.6667	13.285	2.35849	0.943396	12.7358	13.2075	1.88679	0.943396	6.60377	10.8491	7.07547	7.54717	9.90566	4.71698	2.83019	6.13208	0.943396	0	0	1.49254	0.943396	0	4.16667	2.5
xm11	17.6	250	52.4	33.2	12.8	11.032	14.8302	2	6.8	13.2	11.6	6.4	1.6	2.4	13.2	7.2	6	10.4	2.8	2.4	4	0.8	0	0.8	2.83019	0.8	0	3.91459	3.20285
xm9	17.8	255	63.5294	30.9804	3.92157	4.85075	7.06667	1.96078	1.96078	9.01961	15.6863	4.31373	0	1.96078	18.8235	19.6078	1.96078	3.92157	1.96078	1.56863	8.23529	1.17647	0	1.17647	0.4	1.56863	0	1.1194	2.61194
xm7	18	250	61.6	30.4	6.8	6.71642	17.9843	3.6	3.2	6	18	3.6	0.4	3.2	16	17.6	2	16	1.2	1.2	2	0	0	0	0.784314	1.2	0	3.35821	1.49254
xm5	18.2	219	64.3836	25.5708	9.13242	13.0952	6.39269	7.30594	0	4.10959	12.7854	7.30594	0.456621	1.82648	31.9635	13.6986	0	3.65297	1.82648	1.82648	5.93607	0	0	0	0	2.73973	0	2.38095	5.15873
xm3	18.5	135	68.1481	20.7407	9.62963	6.89655	5.92593	2.96296	2.22222	5.92593	13.3333	1.48148	0	2.96296	31.1111	16.2963	0.740741	2.96296	0	1.48148	5.92593	0	0	0	0	2.96296	0	2.75862	4.13793
xm1	18.6952	183	63.388	22.4044	13.6612	12.4402	4.37158	12.5683	0	6.01093	11.4754	4.91803	0	3.27869	21.3115	15.3005	1.0929	1.63934	0	4.91803	4.91803	2.73224	1.63934	1.63934	0	0	0	2.87081	6.69856
																									0
